# Supplementary material for: Effects of mid-to-late prepartum feed supplementation in Hanwoo beef cows on their performance, blood metabolites, and the carcass characteristics and metabolites of their neonatal calves
Source: Front Vet Sci. 2023 Nov 16;10:1287119. doi: 10.3389/fvets.2023.1287119 (PMC10699494; doi:10.3389/fvets.2023.1287119)
Supplement: Supplementary file 1 [file Data_Sheet_1.xlsx]

## Sheet: Loin Muscle Fibers
treatment	1.5								1.5							1								1
loin

## Sheet: Round Muscle Fibers
treatment	1.5								1.5									1								1
Round

## Sheet: Rumen Papillae
treatment	1.5									1.5								1								1
Rumen

## Sheet: Reticulum Papillae
treatment	1.5								1.5									1								1								1								1
Reticulum

## Sheet: Abomasum 
treatment	1.5								1.5								1									1
Abomasum

## Sheet: Omasum
treatment	1.5									1.5								1								1
Omasm

## Sheet: Small Intestine Villus
treatment	1.5										1.5								1								1
Small Intestine
